# Supplementary material for: Effect of Drinking Water Distribution System Design on Antimicrobial Delivery to Pigs
Source: Animals (Basel). 2021 Aug 10;11(8):2362. doi: 10.3390/ani11082362 (PMC8388689; doi:10.3390/ani11082362)
Supplement: Supplementary file 1 [file animals-11-02362-s001.zip]

Archive with 1 entries (1 files):
- animals-1291887-supplementary.pdf
